# Supplementary material for: Parasubthalamic calretinin neurons modulate wakefulness associated with exploration in male mice
Source: Nat Commun. 2023 Apr 24;14:2346. doi: 10.1038/s41467-023-37797-y (PMC10126000; doi:10.1038/s41467-023-37797-y)
Supplement: Supplementary file 3 — Source Data [file 41467_2023_37797_MOESM3_ESM.zip]

Archive with 2 entries (2 files):
- Source data/Dataset Figure1-5.xlsx
- Source data/Dataset Supplementary Figure 1-13.xlsx
