# Supplementary material for: Parasubthalamic calretinin neurons modulate wakefulness associated with exploration in male mice
Source: Nat Commun. 2023 Apr 24;14:2346. doi: 10.1038/s41467-023-37797-y (PMC10126000; doi:10.1038/s41467-023-37797-y)
Supplement: Supplementary file 3 — Source Data [file 41467_2023_37797_MOESM3_ESM.zip › Source data/Dataset Figure1-5.xlsx]

## Sheet: Figure 1E
	wake	NREM	REM
1	0.0210623	-0.02359	0.117411
2	0.0185191	-0.01653	0.093154
3	0.0599429	-0.02957	0.202312
4	0.0403505	-0.02143	0.142323
5	0.184407	-0.118101	0.0786368
6	0.0986634	-0.118181	0.0686354
7	0.0666618	-0.0344624	0.0094754
8	0.0506523	-0.0301906	0.152927
9	0.0803048	-0.0415674	0.0409392
10	0.0132556	-0.0286894	0.00237432

## Sheet: Figure 1G
	wake mean	sniff	rear	walk	drink	groom	eat	quiet wakefulness
1	1.30129	2.35129	2.02903	1.74762	0.828934	1.36443	0.828727	1.02934
2	1.13858	3.7095	1.73768	1.85562	0.50936	0.935274	1.24911	0.95889
3	1.03137	1.67629	2.18543	1.35858	2.10411	0.975424	0.857675	0.334366
4	1.29608	4.49276	2.05628	1.11729	1.8217	1.02822	1.20415	0.71214
5	1.18763	2.27009	3.28141	1.48947	1.57909	2.10023	0.371552	0.681886
6	1.54954	2.94435	2.84811	1.46399	1.3994	1.57054	1.58988	0.32976
7	2.54459	3.57156	3.9823	3.26101	2.18359	0.969623	1.51691	0.699544
8	2.66078	3.65773	4.24012	3.15077	0.672038	1.02849	1.73169	0.47602
9	1.37935	4.00241	1.82802	2.04389	1.36173	1.63307	1.22143	0.277143
10	1.4668	3.89919	1.45384	1.73973	2.11383	1.79138	1.11929	0.546967

## Sheet: Figure2 E
mCherry	Wake (min)									mCherry	NREM (min)									mCherry	REM (min)
	1	2	3	4	5	6					1	2	3	4	5	6					1	2	3	4	5	6
07:00:00	31.02	18.84	22.38	24.72	20.52	28.08				07:00:00	27.18	39.42	36.6	31.02	37.98	28.2				07:00:00	1.8	1.74	1.02	4.26	1.44	3.72
08:00:00	29.34	19.08	33.18	10.14	10.26	37.8				08:00:00	29.04	34.98	23.28	45	46.86	20.16				08:00:00	1.62	5.94	3.54	4.86	2.88	2.04
09:00:00	25.62	21.54	18.66	32.46	32.52	25.56				09:00:00	30.48	35.34	39.12	25.26	24.06	31.68				09:00:00	3.96	3.12	2.22	2.28	3.42	2.82
10:00:00	9.66	11.58	5.52	3.84	13.86	11.4				10:00:00	44.28	42.78	48.06	48.72	41.58	42.84				10:00:00	6.06	5.58	6.42	7.38	4.56	5.76
11:00:00	16.68	14.58	14.22	20.46	23.76	21.24				11:00:00	37.14	40.74	40.38	31.8	33	31.62				11:00:00	6.18	4.68	5.4	7.74	3.24	7.14
12:00:00	10.74	26.22	28.74	16.26	15	5.52				12:00:00	45.12	28.86	27.18	38.46	40.32	46.74				12:00:00	4.14	4.92	4.08	5.28	4.68	7.74
13:00:00	36.42	13.38	4.62	11.82	13.2	20.52				13:00:00	20.52	42.96	48.24	39.54	43.38	36.06				13:00:00	3.06	3.66	7.14	8.64	3.42	3.42
14:00:00	15.78	13.02	3.6	27.96	37.26	29.64				14:00:00	39.66	40.32	47.16	29.4	19.38	25.92				14:00:00	4.56	6.66	9.24	2.64	3.36	4.38
15:00:00	10.92	10.56	31.62	8.16	26.28	25.02				15:00:00	40.98	45.78	27.48	45.66	29.4	31.62				15:00:00	8.04	3.66	0.96	6.18	4.32	3.42
16:00:00	25.86	10.56	9.18	30.54	10.26	24.54				16:00:00	31.86	42.24	44.82	24.06	46.74	30.54				16:00:00	2.28	7.2	6	5.4	3	4.92
17:00:00	14.82	20.82	22.92	21.24	52.02	12.84				17:00:00	41.76	35.34	33.78	34.08	6.42	41.52				17:00:00	3.48	3.84	3.24	4.68	1.62	5.58
18:00:00	33.54	29.22	30.24	25.44	53.28	31.26				18:00:00	24.78	28.02	27.84	31.56	6.72	24.06				18:00:00	1.68	2.82	1.86	3	0	4.68
19:00:00	60	55.74	59.94	37.8	59.64	60				19:00:00	0	4.26	0.06	22.2	0.36	0				19:00:00	0	0	0	0	0	0
20:00:00	59.52	50.28	60	48.18	59.64	60				20:00:00	0.48	9.72	0	11.82	0.36	0				20:00:00	0	0	0	0	0	0
21:00:00	47.04	26.82	60	39.54	59.16	19.86				21:00:00	12.96	30.12	0	19.14	0.84	37.56				21:00:00	0	3.06	0	1.32	0	2.58
22:00:00	30.48	34.62	46.14	33.48	58.92	55.02				22:00:00	26.94	22.08	13.86	25.68	1.08	4.98				22:00:00	2.58	3.36	0	0.84	0	0
23:00:00	59.22	31.14	37.62	34.74	25.56	27				23:00:00	0.78	26.46	20.58	24.36	30.78	31.8				23:00:00	0	2.4	1.8	0.96	3.66	1.2
00:00:00	53.82	60	40.14	59.82	11.52	60				00:00:00	6.18	0	19.86	0.18	45.06	0				00:00:00	0	0	0	0	3.42	0
01:00:00	30.78	57.54	60	34.38	52.98	60				01:00:00	28.62	2.46	0	24.78	5.64	0				01:00:00	0.6	0	0	0.78	1.32	0
02:00:00	56.64	36.24	37.56	25.92	58.92	35.34				02:00:00	3.36	22.86	22.44	30.06	1.08	21.72				02:00:00	0	0.84	0	4.02	0	2.94
03:00:00	21.36	25.44	31.38	41.16	59.64	37.74				03:00:00	37.02	33.18	26.22	18.36	0.36	22.26				03:00:00	1.68	1.32	2.4	0.54	0	0
04:00:00	43.56	39.42	47.16	42	58.74	37.92				04:00:00	14.64	18.42	12.66	17.52	1.26	21.54				04:00:00	1.8	2.22	0.18	0.48	0	0.54
05:00:00	38.4	42	60	40.26	58.32	47.64				05:00:00	19.98	18	0	18.6	1.68	12.36				05:00:00	1.62	0	0	1.14	0	0
06:00:00	34.38	57.96	60	60	23.94	35.58				06:00:00	22.44	0.72	0	0	32.76	21.72				06:00:00	3.12	1.32	0	0	3.36	2.64
hM3Dq	Wake (min)									hM3Dq	NREM (min)									hM3Dq	REM (min)
	1	2	3	4	5	6	7	8			1	2	3	4	5	6	7	8			1	2	3	4	5	6	7	8
07:00:00	56.16	35.64	17.88	23.34	37.68	52.14	22.98	12.78		07:00:00	3.84	24.36	40.02	35.58	21.06	7.86	31.92	43.92		07:00:00	0	0	2.16	1.08	1.26	0	5.04	3.24
08:00:00	31.2	15.54	45.96	21.06	19.44	16.14	28.8	37.68		08:00:00	28.8	42.78	14.04	34.26	37.32	36.66	28.02	21.48		08:00:00	0	1.68	0	4.68	3.18	7.2	3.18	0.84
09:00:00	60	60	60	60	60	58.08	60	60		09:00:00	0	0	0	0	0	1.92	0	0		09:00:00	0	0	0	0	0	0	0	0
10:00:00	58.98	48.66	60	49.44	60	58.56	60	60		10:00:00	1.02	11.34	0	10.56	0	1.44	0	0		10:00:00	0	0	0	0	0	0	0	0
11:00:00	41.52	31.14	37.62	24.24	45.96	60	48.12	58.56		11:00:00	18.48	28.56	22.38	34.26	14.04	0	11.88	1.44		11:00:00	0	0.36	0	1.44	0	0	0	0
12:00:00	34.32	27.36	43.02	47.46	29.46	39.6	37.62	27.84		12:00:00	25.68	28.38	15.18	11.16	28.26	20.4	21.24	29.04		12:00:00	0	4.26	1.8	1.38	2.28	0	1.14	3.06
13:00:00	29.94	9.42	15.6	19.92	39	21.12	26.46	16.56		13:00:00	30.06	46.56	43.68	35.34	17.16	30.54	28.8	39.12		13:00:00	0	4.08	0.72	4.74	3.84	8.34	4.74	4.32
14:00:00	21.18	40.68	39.54	7.02	23.46	7.8	28.98	12.24		14:00:00	38.82	18.48	16.68	45.84	30.84	44.22	23.22	41.4		14:00:00	0	0.84	3.78	7.14	5.64	7.98	7.8	6.36
15:00:00	34.98	28.56	10.98	38.16	24.12	16.02	29.52	21.78		15:00:00	23.22	31.08	43.92	19.14	31.74	37.68	25.74	33.48		15:00:00	1.8	0.42	5.04	2.76	4.14	6.36	4.74	4.74
16:00:00	26.34	39.06	23.34	28.98	33.84	18.42	26.94	19.62		16:00:00	32.94	20.46	36.66	27.42	23.88	34.14	28.56	33		16:00:00	0.72	0.48	0	3.6	2.28	7.44	4.56	7.38
17:00:00	32.46	32.16	32.46	19.08	24.72	25.92	21	24.36		17:00:00	27.54	27.84	26.76	34.92	28.8	29.16	31.98	33.48		17:00:00	0	0	0.78	6	6.48	4.92	7.02	2.22
18:00:00	20.88	34.26	32.58	19.8	24.78	20.76	33.78	19.8		18:00:00	36.66	25.74	25.62	33.96	29.58	32.64	21.96	35.28		18:00:00	2.46	0	1.8	6.24	5.58	6.6	4.26	4.92
19:00:00	51.48	52.8	52.32	39	48.84	60	56.76	60		19:00:00	8.4	6.6	5.04	19.38	8.22	0	3.24	0		19:00:00	0.12	0.6	2.58	1.62	2.94	0	0	0
20:00:00	44.16	60	29.4	56.16	60	34.02	44.76	47.22		20:00:00	15.84	0	27.42	3.84	0	23.88	14.4	11.88		20:00:00	0	0	3.18	0	0	2.16	0.84	0.96
21:00:00	42.72	60	31.38	60	60	60	43.98	59.58		21:00:00	17.28	0	27.66	0	0	0	16.02	0.42		21:00:00	0	0	0.96	0	0	0	0	0
22:00:00	33.6	54.24	22.02	60	60	43.98	29.28	48.84		22:00:00	22.56	5.76	35.76	0	0	16.02	27	10.8		22:00:00	3.84	0	2.28	0	0	0	3.72	0.36
23:00:00	13.14	18.06	38.22	43.44	60	37.62	54.18	20.94		23:00:00	40.92	39.78	20.46	16.56	0	20.16	5.82	33.54		23:00:00	5.94	2.16	1.32	0	0	2.28	0	5.52
00:00:00	16.98	60	27.06	8.58	56.34	60	29.16	60		00:00:00	39.42	0	28.44	44.46	3.66	0	26.16	0		00:00:00	3.6	0	4.44	6.96	0	0	4.74	0
01:00:00	15	17.22	36.24	60	18.12	9.96	46.62	47.28		01:00:00	39.72	42.06	23.76	0	34.26	42.66	11.58	11.82		01:00:00	5.28	0.72	0	0	7.62	7.38	1.8	0.96
02:00:00	21.24	30.24	13.2	40.32	34.86	17.76	26.4	4.68		02:00:00	33	28.02	42.6	19.02	21.6	33.96	29.52	50.28		02:00:00	5.76	1.74	4.2	0.66	3.54	8.34	4.08	5.04
03:00:00	13.98	19.68	27.96	9.66	60	58.38	33.36	17.34		03:00:00	41.58	35.28	29.94	44.82	0	1.62	21.96	34.74		03:00:00	4.38	5.04	2.16	5.52	0	0	4.74	7.92
04:00:00	22.92	52.92	20.34	45.48	19.74	4.62	47.22	42.36		04:00:00	33.12	7.08	33.72	11.94	34.44	49.26	11.04	15.96		04:00:00	3.96	0	5.94	2.58	5.82	6.12	1.74	1.74
05:00:00	36.66	17.16	42.48	35.64	26.4	43.02	19.26	43.38		05:00:00	21.24	39.48	16.44	22.38	30.42	15.24	35.22	16.62		05:00:00	2.04	3.42	1.08	1.92	3.18	1.74	5.52	0
06:00:00	60	57	40.98	24.48	60	60	50.76	60		06:00:00	0	3	19.02	33.24	0	0	7.92	0		06:00:00	0	0	0	2.28	0	0	1.32	0

## Sheet: Figure2 F
	Wake(min)			NREM(min)			REM(min)
	mCherry	hM3Dq		mCherry	hM3Dq		mCherry	hM3Dq
1	62.7	194.82	1	157.02	45.18	1	20.34	0
2	73.92	167.16	2	147.72	68.28	2	18.3	4.62
3	67.14	200.64	3	154.74	37.56	3	18.12	1.8
4	73.02	181.14	4	144.24	55.98	4	22.68	2.82
5	85.14	195.42	5	138.96	42.3	5	15.9	2.28
6	63.72	216.24	6	152.88	23.76	6	23.46	0
7		205.74	7		33.12	7		1.14
8		206.4	8		30.48	8		3.06

## Sheet: Figure2 G
	Wake										NREM										REM
	mCherry										mCherry										mCherry
	1	2	3	4	5	6					1	2	3	4	5	6					1	2	3	4	5	6
0	0.541252	0.140585	0.356698	0.438141	0.334876	0.407007				0	0.264724	0.044842	0.203601	0.167302	0.245986	0.188058				0	0.319707	0.053784	1.27926	0.163936	0.112888	0.1864
0.25	2.70117	0.505984	2.09853	2.01731	1.65095	2.06888				0.25	0.97341	0.160849	0.938342	0.801486	1.1421	0.828839				0.25	1.60499	0.230634	1.69446	0.814917	0.565627	0.861097
0.5	3.31609	0.775619	2.85589	2.39565	2.17347	2.46096				0.5	1.85748	0.385014	1.81657	1.06661	1.83985	1.80756				0.5	2.33906	0.451913	1.82992	1.2237	0.850011	1.30362
0.75	2.90153	1.06571	3.30492	2.36394	2.07437	2.29049				0.75	2.07345	0.70218	2.13371	1.39452	2.10128	2.3889				0.75	2.24844	0.624808	1.69819	1.31796	1.06822	1.29548
1	2.549	1.29109	2.75942	2.34028	1.99763	1.99543				1	2.85935	1.08992	2.78347	1.51489	2.17348	3.37828				1	2.16923	0.748717	1.64272	1.35594	1.09916	1.18854
1.25	2.13888	1.41904	2.40695	2.1596	1.90302	1.89457				1.25	3.30549	1.44273	3.37395	2.42488	2.57065	3.28479				1.25	1.91883	0.987753	1.70859	1.3747	1.10976	1.25088
1.5	1.95441	1.56821	2.38619	2.04684	1.885	1.80509				1.5	3.37915	1.77282	3.51147	2.41642	2.61015	3.16751				1.5	1.75615	1.22184	1.55184	1.52493	0.874938	1.13484
1.75	1.91246	1.68378	2.48978	1.9819	1.89749	1.60795				1.75	3.45662	2.10584	3.44055	2.4679	2.64526	3.02649				1.75	1.78065	1.45026	2.60759	1.60899	0.98073	1.30639
2	1.90089	1.84249	2.23324	1.8817	2.02911	1.63148				2	3.53625	2.3095	3.42342	2.45004	2.71319	2.889				2	1.92779	1.61662	2.42247	1.65546	1.25409	1.59245
2.25	1.94229	2.11748	2.207	1.84222	2.00446	1.66456				2.25	3.46486	2.43666	3.45455	2.41502	2.65635	2.82641				2.25	2.00621	1.79271	2.36525	1.6115	1.12427	1.64608
2.5	1.99236	2.30189	2.36585	1.98233	1.99316	1.68387				2.5	3.32183	2.69017	3.37676	2.43532	2.69087	2.79499				2.5	2.05791	2.28574	2.30276	1.61351	1.32972	1.63524
2.75	2.114	2.53823	2.42417	1.9034	2.03073	1.79941				2.75	3.33962	2.92745	3.25951	2.55769	2.77283	2.64448				2.75	2.15434	2.30062	2.37504	1.55539	1.38503	1.75238
3	2.25464	2.68298	2.33241	2.02138	2.1113	1.92712				3	3.37171	2.98008	3.20226	2.58392	2.75336	2.66928				3	2.17608	2.51617	2.3878	1.79306	1.33055	2.06663
3.25	2.2667	1.79146	2.36246	2.00675	2.08999	1.98483				3.25	3.18152	3.00456	3.08055	2.68574	2.82736	2.84579				3.25	2.25917	2.63522	2.35062	1.86075	1.36428	2.22741
3.5	2.37082	1.93911	2.40778	2.00934	2.1953	2.304				3.5	2.99278	3.15715	3.04976	2.77438	2.74495	2.74615				3.5	2.27881	2.74641	2.51371	1.94041	1.33161	2.02086
3.75	2.45987	2.00616	2.54243	2.05403	2.46946	2.33303				3.75	2.9411	3.03316	2.85209	2.76439	2.85028	2.7427				3.75	2.46265	2.653	2.36401	1.77882	1.58841	2.06691
4	2.42572	2.08449	2.40937	2.06194	2.62473	2.28859				4	2.81873	2.83741	2.6441	2.963	3.26884	2.84282				4	2.28817	2.23722	2.31964	1.69251	1.68212	2.04226
4.25	2.37566	2.09179	2.23652	2.15434	2.71806	2.54426				4.25	2.62354	2.73076	2.385	2.85955	3.13193	2.79337				4.25	1.96848	2.13613	2.64905	1.80187	1.35903	1.93254
4.5	2.51509	1.93806	2.35833	2.04318	2.73878	2.64246				4.5	2.42969	2.58939	2.29979	2.73767	2.94972	2.67147				4.5	2.1588	2.11455	2.68268	1.67746	1.27701	1.92781
4.75	2.36308	1.98477	2.29001	2.08277	2.53071	2.66179				4.75	2.20284	2.4452	2.23574	2.59748	2.22022	2.3255				4.75	1.85978	2.03808	2.18442	1.63664	1.60253	2.03865
5	2.19245	1.92522	1.89459	2.13334	2.31945	2.64767				5	2.08964	2.512	2.11927	2.12828	2.07297	2.23307				5	1.79414	2.20514	2.04763	1.60386	1.6717	1.86396
5.25	2.10718	1.91046	2.13662	2.06684	2.28531	2.50148				5.25	2.11965	2.43671	2.0789	2.07206	2.00002	2.21001				5.25	1.86816	2.05112	2.13418	1.75021	1.16789	2.03657
5.5	2.30317	1.80225	2.0973	1.97658	2.2254	2.44906				5.5	2.00132	2.38929	2.0537	2.04834	1.90003	2.16039				5.5	1.90288	2.43833	2.11517	1.78873	1.34724	2.1408
5.75	2.24021	2.74517	1.97307	2.08203	2.27097	2.5181				5.75	1.9016	2.31837	1.89243	2.00207	1.90713	2.09903				5.75	2.35449	2.40239	1.97225	2.04378	1.21972	2.22066
6	2.11685	2.84232	2.03872	2.17694	2.21823	2.47369				6	1.80463	2.28708	1.85749	2.03224	1.85424	2.00474				6	2.42697	2.42604	2.28471	2.29227	2.20096	2.60293
6.25	2.12655	2.78446	2.11861	2.17995	2.16466	2.49108				6.25	1.71057	2.13841	1.81502	2.05743	1.88389	1.946				6.25	2.49455	2.64965	2.56605	2.59713	2.5445	2.90189
6.5	2.04159	2.51162	2.02708	2.25621	2.05272	2.61843				6.5	1.62223	2.07133	1.71714	1.96061	1.81284	1.94964				6.5	2.64561	2.78554	2.83156	2.85954	2.26566	2.67335
6.75	2.04691	2.68154	1.98145	2.18086	2.03561	2.65091				6.75	1.60062	2.04368	1.66919	1.94261	1.73848	1.90468				6.75	2.7916	2.691	2.616	3.57859	2.13157	2.97868
7	2.15983	2.67646	1.89796	2.28818	2.03058	2.69049				7	1.54849	1.88387	1.61039	1.92148	1.70882	1.8085				7	3.12928	3.09837	3.15777	4.31538	3.04412	3.40011
7.25	2.11434	2.65831	1.9679	2.3762	2.04909	2.44099				7.25	1.49988	1.79137	1.51818	1.88698	1.64665	1.69715				7.25	2.9312	3.23738	2.41547	4.66938	2.76959	3.61324
7.5	2.06509	2.60843	1.92723	2.39225	2.06099	2.30711				7.5	1.45212	1.81973	1.42764	1.85767	1.69776	1.63874				7.5	3.23104	2.77355	2.62057	4.30879	2.65346	3.74658
7.75	1.99335	2.44446	1.78599	2.271	1.92068	2.38059				7.75	1.37222	1.75401	1.36423	1.73211	1.55961	1.67883				7.75	2.62138	2.62932	2.22947	3.50673	2.64239	3.4299
8	1.90833	2.23843	1.79856	2.31678	1.80649	2.18873				8	1.26663	1.71731	1.33802	1.68209	1.51658	1.52127				8	2.18572	2.54755	1.85054	3.03084	2.52822	3.19742
8.25	1.76988	2.17938	1.76494	2.23358	1.72176	1.95224				8.25	1.23892	1.56634	1.27389	1.60331	1.48754	1.38465				8.25	1.81296	2.44439	1.75327	2.54616	2.13701	2.76917
8.5	1.69354	1.99252	1.58149	2.00878	1.91224	1.79316				8.5	1.15814	1.42773	1.14697	1.58224	1.4641	1.30518				8.5	1.64661	2.22496	1.43625	2.35171	2.89948	2.42937
8.75	1.77475	1.8565	1.55112	1.90053	1.82107	1.69561				8.75	1.06578	1.38803	1.06574	1.48908	1.40295	1.27662				8.75	1.6037	1.73261	1.18133	2.2102	2.5164	2.10144
9	1.54516	1.79228	1.56103	1.78668	1.71316	1.57557				9	1.03027	1.39265	1.03971	1.43977	1.30952	1.23745				9	1.46762	1.52224	1.12124	1.86287	1.98186	1.6548
9.25	1.35033	1.64792	1.27491	1.50763	1.84113	1.31965				9.25	1.02905	1.39099	1.01495	1.3648	1.23353	1.14564				9.25	1.20879	1.35434	1.02269	1.68755	2.13561	1.50914
9.5	1.4262	1.57064	1.16261	1.44423	1.78526	1.20769				9.5	0.979796	1.31585	0.960629	1.26656	1.2164	1.05268				9.5	1.0961	1.33155	1.02222	1.4366	2.13157	1.35563
9.75	1.28828	1.4316	1.13716	1.33419	1.18836	1.08827				9.75	0.915388	1.22261	0.944856	1.23612	1.13499	1.04249				9.75	1.14565	1.27798	0.903073	1.21496	2.1483	1.29066
10	1.10143	1.31333	1.02414	1.17074	1.10145	0.945872				10	0.877971	1.1952	0.930174	1.22505	1.12544	0.984108				10	0.930835	1.04074	0.866548	1.08199	2.66277	1.18266
10.25	0.968766	1.19221	1.03405	1.10513	1.04667	0.909368				10.25	0.863744	1.21562	0.889965	1.10338	1.06317	0.948174				10.25	0.822111	1.14447	0.743327	0.916365	2.16828	1.06934
10.5	0.974134	1.11033	1.04856	0.923646	0.959039	0.830562				10.5	0.857111	1.21582	0.852164	1.10784	0.987221	0.912763				10.5	0.795564	1.04344	0.705919	0.850477	1.67073	1.0498
10.75	0.904598	1.02265	0.950582	0.856031	0.897759	0.703323				10.75	0.787124	1.17791	0.822373	1.05512	0.938781	0.863674				10.75	0.804866	0.920032	0.778604	0.714447	1.69523	0.874619
11	0.792551	0.948152	0.865768	0.789541	0.868679	0.639791				11	0.774867	1.16784	0.8115	0.933548	0.892167	0.776866				11	0.750469	0.855014	0.629424	0.632624	1.5971	0.791815
11.25	0.719213	0.873187	0.81674	0.694359	0.799813	0.650838				11.25	0.724891	1.06961	0.764099	0.882192	0.844942	0.699777				11.25	0.638922	0.747521	0.560419	0.610118	1.22213	0.71734
11.5	0.710435	0.846016	0.696212	0.629271	0.722054	0.63237				11.5	0.694939	0.962435	0.743628	0.843958	0.787276	0.645501				11.5	0.657632	0.654534	0.557918	0.621549	1.25069	0.627221
11.75	0.624946	0.755782	0.660713	0.598163	0.672892	0.576015				11.75	0.668562	0.909175	0.681237	0.787933	0.752763	0.608053				11.75	0.651147	0.578428	0.457957	0.60597	1.59824	0.580997
12	0.530796	0.739642	0.60636	0.528314	0.664104	0.509258				12	0.653412	0.85788	0.627109	0.742707	0.735386	0.577413				12	0.604967	0.534802	0.51479	0.527847	1.29541	0.596501
12.25	0.511269	0.627249	0.604082	0.472027	0.639492	0.488209				12.25	0.621226	0.792248	0.629185	0.715327	0.672915	0.518963				12.25	0.541756	0.545926	0.556138	0.542744	0.93093	0.598567
12.5	0.493085	0.551976	0.547827	0.464489	0.62531	0.447424				12.5	0.566599	0.729914	0.586695	0.666532	0.644501	0.498724				12.5	0.454298	0.568197	0.481506	0.475068	1.14471	0.523576
12.75	0.437186	0.522168	0.494343	0.45443	0.569787	0.401336				12.75	0.530908	0.685504	0.561372	0.640539	0.5901	0.466836				12.75	0.440736	0.519421	0.492488	0.426077	1.12329	0.444365
13	0.423988	0.504687	0.49555	0.397464	0.519639	0.421942				13	0.510166	0.640878	0.516527	0.592781	0.534978	0.433132				13	0.414829	0.525639	0.432755	0.383101	0.826563	0.434005
13.25	0.399283	0.500213	0.455727	0.379417	0.473653	0.368719				13.25	0.47851	0.605012	0.468377	0.539748	0.493079	0.420968				13.25	0.412001	0.534291	0.39733	0.384429	0.897323	0.407026
13.5	0.355617	0.440016	0.385971	0.389742	0.448756	0.338123				13.5	0.440922	0.570623	0.435514	0.498249	0.450428	0.38486				13.5	0.371459	0.469504	0.403483	0.396954	0.783939	0.361258
13.75	0.324315	0.445557	0.351516	0.371194	0.449267	0.339982				13.75	0.407238	0.550599	0.419928	0.486767	0.446822	0.36542				13.75	0.351187	0.464509	0.415485	0.409788	0.852319	0.350757
14	0.296094	0.431075	0.341246	0.340082	0.400473	0.332214				14	0.383081	0.513504	0.396957	0.4923	0.415001	0.349964				14	0.371579	0.459605	0.423568	0.372836	0.859425	0.331143
14.25	0.278831	0.420429	0.322554	0.313623	0.378456	0.350322				14.25	0.370704	0.483032	0.36127	0.458857	0.383203	0.33286				14.25	0.353057	0.452725	0.43628	0.36204	0.63812	0.332027
14.5	0.263997	0.402162	0.276225	0.301373	0.343051	0.299808				14.5	0.33127	0.461586	0.340703	0.409516	0.337791	0.305464				14.5	0.3462	0.369226	0.34204	0.321109	0.544831	0.353453
14.75	0.255417	0.360479	0.275022	0.270105	0.333666	0.281383				14.75	0.304286	0.40978	0.321153	0.380689	0.309482	0.29501				14.75	0.330813	0.382445	0.365137	0.30726	0.408277	0.350005
15	0.248935	0.337128	0.254176	0.271187	0.323381	0.289751				15	0.284643	0.388152	0.307677	0.35022	0.304889	0.291287				15	0.366127	0.378199	0.340727	0.283539	0.413878	0.315541
15.25	0.255324	0.337049	0.248784	0.26882	0.311064	0.25684				15.25	0.275146	0.371979	0.281716	0.336312	0.290804	0.269579				15.25	0.335782	0.370605	0.322052	0.280721	0.476474	0.317977
15.5	0.214203	0.322106	0.235539	0.260681	0.300237	0.26379				15.5	0.254882	0.366792	0.256945	0.326856	0.281209	0.255198				15.5	0.310572	0.358641	0.317037	0.307765	0.512824	0.324021
15.75	0.196744	0.321205	0.204537	0.248363	0.290455	0.272962				15.75	0.239573	0.337178	0.250855	0.309483	0.266544	0.244275				15.75	0.289828	0.334643	0.293931	0.283138	0.474019	0.295065
16	0.203242	0.296562	0.206181	0.233362	0.283951	0.2675				16	0.220844	0.307539	0.233098	0.281353	0.244028	0.231847				16	0.268417	0.315691	0.297193	0.282575	0.35556	0.275373
16.25	0.208918	0.282915	0.198846	0.229129	0.279884	0.270577				16.25	0.202144	0.296292	0.223158	0.26278	0.239125	0.215356				16.25	0.256271	0.352105	0.305412	0.27332	0.377043	0.281822
16.5	0.209145	0.289015	0.177648	0.235848	0.261224	0.263586				16.5	0.195828	0.292572	0.204104	0.249096	0.228973	0.199016				16.5	0.227426	0.311382	0.311747	0.257476	0.367502	0.261254
16.75	0.189853	0.279621	0.173489	0.226033	0.261802	0.265857				16.75	0.184408	0.264459	0.190108	0.240924	0.228493	0.191779				16.75	0.215835	0.318507	0.271197	0.239909	0.406002	0.249628
17	0.193772	0.26279	0.162875	0.230356	0.262265	0.255161				17	0.178597	0.23194	0.170381	0.221495	0.23139	0.186244				17	0.223246	0.300868	0.237745	0.240301	0.475992	0.272776
17.25	0.177068	0.253021	0.160679	0.226563	0.253008	0.244656				17.25	0.162553	0.221842	0.168224	0.215522	0.218776	0.173321				17.25	0.218862	0.286312	0.22507	0.238475	0.386364	0.316441
17.5	0.160534	0.234804	0.161863	0.217349	0.238694	0.240439				17.5	0.153098	0.196213	0.159339	0.198843	0.203618	0.161276				17.5	0.215922	0.293503	0.20639	0.221025	0.328334	0.288092
17.75	0.160583	0.234435	0.163413	0.214117	0.228761	0.23394				17.75	0.14113	0.187245	0.144949	0.19235	0.190191	0.157097				17.75	0.224935	0.286616	0.221817	0.21902	0.254344	0.250942
18	0.157655	0.236131	0.151948	0.208746	0.223612	0.219449				18	0.127446	0.180869	0.131054	0.182208	0.174648	0.154356				18	0.224387	0.280677	0.221551	0.208789	0.251188	0.224452
18.25	0.154548	0.224972	0.150284	0.210156	0.208049	0.227197				18.25	0.123307	0.170336	0.124209	0.167797	0.162149	0.143298				18.25	0.218806	0.28442	0.191493	0.215757	0.261443	0.21913
18.5	0.151989	0.213532	0.145468	0.198512	0.199243	0.217672				18.5	0.121714	0.155917	0.112427	0.161361	0.152085	0.136616				18.5	0.208038	0.228397	0.203823	0.219163	0.239552	0.211197
18.75	0.150843	0.21442	0.127998	0.190333	0.199248	0.205667				18.75	0.113797	0.15168	0.101227	0.152934	0.146285	0.129892				18.75	0.182167	0.219286	0.197187	0.209873	0.252072	0.222439
19	0.142522	0.202611	0.126363	0.197344	0.181933	0.197677				19	0.105193	0.148407	0.096771	0.139928	0.136765	0.115981				19	0.182679	0.226311	0.227838	0.209845	0.236378	0.198776
19.25	0.140247	0.195898	0.124912	0.195879	0.166126	0.192231				19.25	0.097227	0.135784	0.098105	0.129661	0.129102	0.112963				19.25	0.185988	0.230772	0.216179	0.217265	0.255238	0.182322
19.5	0.125491	0.188451	0.127621	0.19875	0.159166	0.178822				19.5	0.089501	0.125717	0.093676	0.129456	0.123827	0.110869				19.5	0.175518	0.221785	0.189249	0.212854	0.276494	0.169589
19.75	0.128968	0.181622	0.124682	0.193995	0.151123	0.166628				19.75	0.086988	0.114345	0.087841	0.129299	0.114446	0.10471				19.75	0.165467	0.22107	0.170488	0.183826	0.181018	0.181481
20	0.130499	0.175266	0.124797	0.18212	0.140129	0.161495				20	0.083443	0.107578	0.083313	0.122179	0.107616	0.095942				20	0.153559	0.198929	0.171889	0.166089	0.148874	0.166095
20.25	0.125721	0.173735	0.132512	0.184384	0.127429	0.171646				20.25	0.076248	0.104421	0.077678	0.1143	0.099429	0.089829				20.25	0.150281	0.172319	0.143519	0.146881	0.125992	0.155577
20.5	0.121916	0.166173	0.133003	0.176135	0.120266	0.160329				20.5	0.071207	0.103906	0.07175	0.107785	0.093856	0.084496				20.5	0.131941	0.186675	0.133654	0.143439	0.112932	0.135025
20.75	0.115663	0.17257	0.113062	0.176317	0.114325	0.135295				20.75	0.069186	0.096932	0.07136	0.101551	0.085358	0.076449				20.75	0.139649	0.183727	0.144649	0.147292	0.116697	0.129073
21	0.108853	0.167396	0.104616	0.185278	0.11055	0.135409				21	0.061401	0.096313	0.064965	0.096989	0.084912	0.071467				21	0.139564	0.164046	0.139496	0.150297	0.144088	0.119577
21.25	0.108233	0.164172	0.105047	0.177486	0.102513	0.121945				21.25	0.061072	0.086386	0.06221	0.095428	0.079144	0.065333				21.25	0.116365	0.139174	0.12699	0.135821	0.14046	0.11166
21.5	0.09602	0.16099	0.099803	0.158804	0.092053	0.110489				21.5	0.059385	0.08374	0.062008	0.094326	0.070421	0.056762				21.5	0.119528	0.140639	0.126282	0.125984	0.125121	0.111483
21.75	0.094974	0.160005	0.098779	0.204164	0.084173	0.09975				21.75	0.05373	0.080818	0.055939	0.094361	0.062845	0.04896				21.75	0.124183	0.142769	0.129712	0.151545	0.107719	0.099075
22	0.097679	0.151955	0.09801	0.317227	0.079626	0.093508				22	0.051706	0.074268	0.05457	0.116844	0.057445	0.043841				22	0.126079	0.148471	0.132807	0.239911	0.091396	0.086
22.25	0.091057	0.140823	0.095024	0.226222	0.073087	0.095137				22.25	0.047595	0.06974	0.052769	0.094644	0.052973	0.038849				22.25	0.111018	0.132316	0.108598	0.164358	0.095739	0.076516
22.5	0.08649	0.14029	0.086392	0.160361	0.067188	0.08916				22.5	0.045998	0.063878	0.048921	0.075918	0.048631	0.035068				22.5	0.101201	0.129051	0.097291	0.107144	0.08851	0.062919
22.75	0.083339	0.134317	0.085369	0.154626	0.059834	0.080846				22.75	0.041957	0.061815	0.045535	0.075325	0.043497	0.030769				22.75	0.105616	0.137601	0.101935	0.110897	0.074773	0.054374
23	0.080668	0.126556	0.078935	0.149726	0.051147	0.068899				23	0.0409	0.062182	0.042398	0.070063	0.036714	0.02698				23	0.097003	0.126626	0.102806	0.114515	0.047642	0.048492
23.25	0.076574	0.1271	0.071796	0.153992	0.044135	0.059273				23.25	0.039202	0.056535	0.039577	0.068601	0.031455	0.022478				23.25	0.094555	0.114702	0.098406	0.107641	0.038553	0.047776
23.5	0.074507	0.120072	0.071728	0.148582	0.03863	0.055983				23.5	0.036598	0.053826	0.038646	0.065139	0.028647	0.019415				23.5	0.092006	0.115992	0.097238	0.108049	0.036697	0.044636
23.75	0.068026	0.118377	0.067866	0.134685	0.032391	0.050964				23.75	0.035268	0.050872	0.036789	0.060421	0.024019	0.016586				23.75	0.082885	0.10079	0.093224	0.102627	0.034957	0.036356
24	0.064865	0.112517	0.066511	0.13353	0.029025	0.042795				24	0.033298	0.048373	0.034001	0.059011	0.020969	0.01446				24	0.071764	0.10191	0.083334	0.09334	0.030242	0.02825
24.25	0.06157	0.100754	0.06363	0.127743	0.024009	0.03268				24.25	0.029782	0.04592	0.031359	0.056452	0.017177	0.011921				24.25	0.072311	0.09438	0.081392	0.097453	0.025011	0.023293
24.5	0.058929	0.102335	0.058083	0.120602	0.019867	0.028001				24.5	0.02824	0.041414	0.02899	0.053751	0.013944	0.00976				24.5	0.069186	0.087275	0.077251	0.093882	0.022119	0.019912
24.75	0.057971	0.100087	0.058264	0.12355	0.016588	0.02284				24.75	0.027144	0.038613	0.027895	0.051945	0.011415	0.007971				24.75	0.066909	0.086713	0.06882	0.087696	0.013237	0.016318
	1	2	3	4	5	6	7	8			1	2	3	4	5	6	7	8			1	2	3	4	5	6	7	8
	hM3Dq										hM3Dq										hM3Dq (There are no REM sleep during the analysis time of mouse 1 and 6.)
0	0.275304	0.232856	0.362449	0.228894	0.247211	0.216833	0.48281	0.228894		0	0.140408	0.335174	0.058043	0.125083	0.094122	0.077197	0.157722	0.125083		0		0.131138	0.140273	0.127569	0.101923		0.341905	0.127569
0.25	1.32651	1.13503	1.90674	1.15163	1.34268	1.05158	2.45951	1.15163		0.25	0.534398	1.53001	0.220761	0.508327	0.401182	0.341375	0.767637	0.508327		0.25		0.603771	0.484787	0.519882	0.469668		2.01465	0.519882
0.5	2.31491	1.85414	1.98252	1.74201	2.06881	1.74435	2.95668	1.74201		0.5	1.06384	1.95019	0.443113	0.881748	0.748456	0.757722	1.1282	0.881748		0.5		1.11322	0.747427	1.04274	0.99183		1.90294	1.04274
0.75	2.89958	2.0803	1.82224	1.91554	2.31237	1.9826	2.64307	1.91554		0.75	1.68962	1.90088	0.704764	1.40498	1.04674	1.22679	1.63515	1.40498		0.75		1.5102	0.856056	1.1022	1.10077		1.42112	1.1022
1	3.07791	2.0842	1.72113	1.96021	2.29226	1.95551	2.23501	1.96021		1	2.70514	2.23129	0.891459	2.04772	1.3729	1.68954	2.02189	2.04772		1		1.84843	1.12136	1.20711	1.43275		1.6048	1.20711
1.25	3.02819	2.11988	1.77647	1.91851	2.32392	1.87948	1.96301	1.91851		1.25	3.40247	2.70018	1.0038	3.05051	1.70526	2.09183	2.24097	3.05051		1.25		2.04543	0.950432	1.31589	1.76686		1.56492	1.31589
1.5	2.92794	2.09716	1.91833	1.91967	2.23314	1.80666	1.76733	1.91967		1.5	3.81177	3.04653	1.22352	3.97946	1.95609	2.49723	2.42472	3.97946		1.5		2.19505	1.20036	1.39159	1.50663		1.31695	1.39159
1.75	2.70394	2.05361	1.89751	1.91906	2.11069	1.75533	1.63328	1.91906		1.75	4.22158	3.1085	1.53733	3.9877	2.05986	2.88212	2.46425	3.9877		1.75		2.77136	1.37851	2.03483	1.43024		1.499	2.03483
2	2.5616	2.04661	1.88186	1.83816	2.07644	1.68018	1.54329	1.83816		2	4.55608	3.21963	1.78572	4.0714	2.42524	2.99207	2.7239	4.0714		2		2.29031	1.26919	2.31195	1.61572		1.5304	2.31195
2.25	2.44066	1.9784	1.83275	1.85999	2.07839	1.6317	1.47195	1.85999		2.25	4.5949	3.19527	2.05487	3.9754	2.60354	3.38912	3.05414	3.9754		2.25		2.46984	1.18983	2.91261	1.59857		1.69898	2.91261
2.5	2.39488	1.89551	1.80826	1.85171	2.10017	1.60153	1.37471	1.85171		2.5	4.65294	3.20989	2.35964	3.60055	2.91994	3.15026	3.06539	3.60055		2.5		2.46793	1.79805	3.20884	1.63038		1.89249	3.20884
2.75	2.49921	1.91337	1.80124	1.76376	2.03475	1.63807	1.32928	1.76376		2.75	4.41803	3.11062	2.65154	3.75433	3.16705	3.01761	3.12369	3.75433		2.75		2.7145	2.15683	2.16114	2.02761		1.81535	2.16114
3	2.3899	1.89419	1.75371	1.74311	2.01363	1.62182	1.33538	1.74311		3	4.22357	3.10366	2.8376	3.65923	3.41474	3.38348	3.0521	3.65923		3		3.27917	1.81248	2.50344	2.26509		1.97523	2.50344
3.25	2.50402	1.92769	1.80573	1.76653	2.01907	1.63921	1.3415	1.76653		3.25	3.96223	3.05689	3.13149	3.36592	3.43361	3.88224	3.20571	3.36592		3.25		2.8866	2.06152	2.28187	2.87947		1.6684	2.28187
3.5	2.61181	1.93447	1.79272	1.81554	1.96084	1.76031	1.41453	1.81554		3.5	3.57638	3.03008	3.32263	3.28997	3.2549	3.97021	3.14008	3.28997		3.5		2.57761	2.3284	1.94648	2.36943		1.18668	1.94648
3.75	2.70803	2.03663	1.84686	1.87076	1.93182	1.78172	1.43413	1.87076		3.75	3.45648	3.14226	3.77075	3.23902	3.37728	3.53287	3.08596	3.23902		3.75		2.49218	2.03359	1.73235	2.2434		1.39225	1.73235
4	2.79868	2.1059	2.00458	1.85712	2.00424	1.84905	1.45123	1.85712		4	3.114	3.07192	4.16032	3.01111	3.51248	3.60779	3.1559	3.01111		4		2.41062	1.9516	1.47834	2.04806		1.89267	1.47834
4.25	2.77924	2.20658	2.13951	1.84784	1.99127	1.95639	1.52495	1.84784		4.25	2.84592	2.85231	4.25648	2.99584	3.16193	3.62986	2.86909	2.99584		4.25		2.27051	1.76183	1.72151	1.4232		1.76386	1.72151
4.5	2.61528	2.21316	2.20676	1.9455	2.04431	2.00544	1.49168	1.9455		4.5	2.48039	2.8643	3.9666	2.78158	3.20437	3.38311	2.65943	2.78158		4.5		2.42341	2.38069	1.78498	1.25514		1.88203	1.78498
4.75	2.55413	2.1896	2.3388	1.90055	2.01363	1.98218	1.53742	1.90055		4.75	2.24583	2.90559	3.64263	2.46107	3.15893	3.05749	2.52099	2.46107		4.75		2.43728	2.97112	1.35685	1.77272		1.93111	1.35685
5	2.51366	2.16574	2.47505	1.94208	2.08415	1.84057	1.5985	1.94208		5	2.14839	2.75433	3.32744	2.41554	2.89914	2.51241	2.38021	2.41554		5		2.18104	2.488	1.15492	1.68079		1.84862	1.15492
5.25	2.40329	2.15555	2.50102	2.15089	2.10732	1.73503	1.69094	2.15089		5.25	1.97776	2.48469	3.02922	2.24175	2.76169	2.25163	2.29222	2.24175		5.25		1.9684	2.73639	2.10642	1.29755		1.58549	2.10642
5.5	2.2793	2.18493	2.57169	2.27949	2.10399	1.75079	1.75547	2.27949		5.5	1.85598	2.36338	2.80564	1.98935	2.61178	2.28667	2.20046	1.98935		5.5		1.99024	2.93876	2.13214	1.59815		1.72123	2.13214
5.75	2.22355	2.19819	2.62134	2.22807	2.18038	1.77161	1.67603	2.22807		5.75	1.82229	2.2171	2.66443	1.89146	2.39821	2.06101	2.35129	1.89146		5.75		2.43388	2.25124	2.08558	2.06089		2.05899	2.08558
6	2.13871	2.18809	2.67435	2.29311	2.21342	1.80238	1.6787	2.29311		6	1.68098	2.02852	2.52856	1.87109	2.44672	1.84349	2.16353	1.87109		6		2.045	3.18336	2.43628	2.84497		1.868	2.43628
6.25	2.10021	2.18174	2.63316	2.427	2.21125	1.79266	1.74084	2.427		6.25	1.70402	1.85396	2.49592	1.86213	2.4305	1.87208	1.91528	1.86213		6.25		2.31473	4.29863	3.04455	3.83568		2.18655	3.04455
6.5	2.08981	2.2135	2.59658	2.62931	2.28016	1.8517	1.81419	2.62931		6.5	1.5299	1.79182	2.27766	1.77108	2.24085	1.93303	1.91233	1.77108		6.5		2.55129	2.05885	3.14166	4.10259		2.95655	3.14166
6.75	2.07183	2.16538	2.52609	2.73104	2.41638	1.99746	1.95519	2.73104		6.75	1.54082	1.61952	2.13547	1.67735	2.13185	1.90449	1.84752	1.67735		6.75		2.4784	1.93987	3.37832	3.94303		2.83596	3.37832
7	2.05373	2.15269	2.47927	2.81121	2.38213	1.99224	2.05155	2.81121		7	1.48659	1.70481	2.12129	1.78349	2.11253	1.77859	1.82616	1.78349		7		3.11724	3.54793	5.15377	4.61389		2.2736	5.15377
7.25	2.06141	2.10448	2.44798	2.85777	2.40428	2.06784	2.113	2.85777		7.25	1.44106	1.60326	2.05218	1.67347	1.99043	1.68115	1.65603	1.67347		7.25		3.09013	4.24714	4.60406	3.42736		2.59698	4.60406
7.5	1.96644	2.06956	2.35289	2.93091	2.47893	2.16592	2.24796	2.93091		7.5	1.36178	1.56828	1.76382	1.53094	1.99764	1.72553	1.65949	1.53094		7.5		2.6379	3.9718	4.01778	2.84588		3.28991	4.01778
7.75	1.93806	2.00689	2.25123	2.84008	2.47347	2.37228	2.37806	2.84008		7.75	1.26944	1.48606	1.75558	1.51081	1.9049	1.56648	1.65509	1.51081		7.75		2.68149	3.41937	3.79267	2.78746		3.56642	3.79267
8	1.8119	1.89161	2.23969	2.80146	2.44065	2.58388	2.5134	2.80146		8	1.25375	1.34813	1.85194	1.44553	1.71051	1.50428	1.55751	1.44553		8		2.01801	2.65753	2.73039	2.96507		3.00148	2.73039
8.25	1.66059	1.81444	1.96064	2.67863	2.28299	2.76966	2.60367	2.67863		8.25	1.23593	1.22729	1.76578	1.25493	1.46459	1.30441	1.49684	1.25493		8.25		1.6362	2.43828	2.64071	3.74101		2.28153	2.64071
8.5	1.5801	1.73665	1.83917	2.48928	2.08763	3.00012	2.68269	2.48928		8.5	1.11748	1.22561	1.60433	1.22446	1.38561	1.21257	1.50975	1.22446		8.5		1.44785	1.91554	1.67716	2.23739		2.29986	1.67716
8.75	1.47694	1.66651	1.78083	2.27958	1.93531	3.1498	2.82591	2.27958		8.75	0.983201	1.17095	1.50058	1.19854	1.30684	1.2921	1.3927	1.19854		8.75		1.2987	1.49311	1.64319	1.31227		2.39271	1.64319
9	1.40596	1.60295	1.63603	2.00516	1.86498	3.16106	2.78213	2.00516		9	0.872559	1.11693	1.42623	1.04238	1.14902	1.16425	1.28795	1.04238		9		1.20931	1.6221	1.56028	1.53807		1.9794	1.56028
9.25	1.302	1.51198	1.53346	1.85014	1.75365	2.99734	2.47926	1.85014		9.25	0.741468	0.974143	1.35374	0.983943	1.05531	1.04937	1.19491	0.983943		9.25		1.02213	1.56852	1.25204	1.44885		1.42588	1.25204
9.5	1.20904	1.40168	1.36438	1.67849	1.61681	2.54778	2.2422	1.67849		9.5	0.699688	0.942852	1.24521	0.921701	0.97647	0.953343	1.14456	0.921701		9.5		1.12673	1.2789	1.49704	0.974621		1.41902	1.49704
9.75	1.12683	1.32878	1.26685	1.49191	1.4853	2.20886	1.98687	1.49191		9.75	0.669225	0.909929	1.13568	0.856978	0.98253	0.896908	1.01042	0.856978		9.75		0.900448	0.860585	1.34737	0.937438		1.57554	1.34737
10	1.05423	1.24808	1.21095	1.36576	1.37717	1.83656	1.78693	1.36576		10	0.569559	0.833613	1.02742	0.829403	0.963766	0.844903	0.966652	0.829403		10		0.860318	1.39115	0.95808	0.763993		1.32735	0.95808
10.25	0.938366	1.23151	1.13402	1.2432	1.2945	1.56361	1.56848	1.2432		10.25	0.527464	0.800772	0.966511	0.742163	0.871709	0.816411	1.00611	0.742163		10.25		0.632891	1.60169	0.719319	0.659049		1.22322	0.719319
10.5	0.838399	1.17085	1.02143	1.11611	1.163	1.27562	1.40107	1.11611		10.5	0.557891	0.740404	0.876314	0.654341	0.734227	0.757131	0.962654	0.654341		10.5		0.744368	1.19064	0.602987	0.667995		1.27227	0.602987
10.75	0.786968	1.09563	0.914815	0.973611	1.05011	1.15369	1.31789	0.973611		10.75	0.526427	0.70095	0.768966	0.582934	0.638589	0.678265	0.831027	0.582934		10.75		0.783898	0.84741	0.67044	0.657055		1.07042	0.67044
11	0.694063	1.02443	0.880285	0.871758	0.932567	1.0172	1.1935	0.871758		11	0.461619	0.650247	0.695828	0.513417	0.621923	0.6196	0.806449	0.513417		11		0.683186	0.7404	0.514899	0.714329		0.908792	0.514899
11.25	0.620837	0.927839	0.838125	0.819166	0.873428	0.887241	1.08032	0.819166		11.25	0.414736	0.592097	0.609184	0.524259	0.621967	0.626523	0.748364	0.524259		11.25		0.621072	0.740677	0.340012	0.493372		0.930277	0.340012
11.5	0.575148	0.855023	0.805121	0.71704	0.802342	0.784977	1.01682	0.71704		11.5	0.379181	0.557973	0.607893	0.496255	0.59855	0.571007	0.706736	0.496255		11.5		0.643853	0.810867	0.459471	0.495315		0.760055	0.459471
11.75	0.526912	0.820395	0.75952	0.623696	0.684072	0.726607	0.936925	0.623696		11.75	0.368591	0.5133	0.550887	0.489619	0.563977	0.572973	0.664467	0.489619		11.75		0.52652	0.664288	0.407241	0.841925		0.61404	0.407241
12	0.462126	0.771434	0.683736	0.556014	0.617259	0.691417	0.874565	0.556014		12	0.365823	0.473433	0.505481	0.436672	0.509443	0.508362	0.650925	0.436672		12		0.446582	0.653683	0.414911	0.652729		0.498264	0.414911
12.25	0.409675	0.70862	0.626126	0.515969	0.563671	0.641453	0.795503	0.515969		12.25	0.35078	0.487741	0.450894	0.368502	0.467463	0.494054	0.623918	0.368502		12.25		0.465731	0.603104	0.519245	0.454124		0.571221	0.519245
12.5	0.374647	0.680974	0.604089	0.48314	0.501058	0.584168	0.713078	0.48314		12.5	0.360451	0.448029	0.410575	0.356905	0.421558	0.46712	0.520059	0.356905		12.5		0.452809	0.497782	0.359068	0.405324		0.572824	0.359068
12.75	0.342514	0.659848	0.550304	0.444078	0.459083	0.533571	0.626148	0.444078		12.75	0.336905	0.392754	0.403063	0.366133	0.387314	0.425333	0.460142	0.366133		12.75		0.41174	0.338942	0.426445	0.405875		0.601239	0.426445
13	0.323276	0.633604	0.511951	0.419279	0.420821	0.505206	0.607883	0.419279		13	0.30903	0.389672	0.391323	0.342725	0.382234	0.420053	0.491822	0.342725		13		0.430161	0.350581	0.499574	0.359721		0.520333	0.499574
13.25	0.290274	0.576962	0.489497	0.385192	0.3899	0.462787	0.56901	0.385192		13.25	0.315694	0.37521	0.363236	0.303374	0.368521	0.403297	0.493261	0.303374		13.25		0.43321	0.465492	0.334057	0.288453		0.409962	0.334057
13.5	0.259879	0.55729	0.448802	0.363271	0.353605	0.421412	0.493683	0.363271		13.5	0.302499	0.35146	0.338808	0.303615	0.352024	0.360041	0.434033	0.303615		13.5		0.435976	0.471468	0.246943	0.417265		0.461515	0.246943
13.75	0.23902	0.51674	0.432283	0.340927	0.331621	0.385118	0.450919	0.340927		13.75	0.289599	0.345705	0.340229	0.301229	0.342374	0.36266	0.424388	0.301229		13.75		0.34697	0.327647	0.290708	0.496002		0.54534	0.290708
14	0.221294	0.454746	0.415942	0.315165	0.313402	0.364706	0.423964	0.315165		14	0.279656	0.316413	0.325487	0.277468	0.306162	0.35483	0.382514	0.277468		14		0.309389	0.356864	0.277155	0.59916		0.548216	0.277155
14.25	0.212596	0.427876	0.378954	0.294385	0.293284	0.347967	0.393917	0.294385		14.25	0.242072	0.277847	0.290904	0.25771	0.279867	0.31088	0.348253	0.25771		14.25		0.329606	0.33515	0.265351	0.436179		0.614793	0.265351
14.5	0.199679	0.406531	0.3562	0.276703	0.281454	0.324543	0.360883	0.276703		14.5	0.239381	0.276487	0.27715	0.254414	0.298427	0.312988	0.356606	0.254414		14.5		0.344559	0.240693	0.334621	0.438323		0.519931	0.334621
14.75	0.191176	0.381672	0.327596	0.271732	0.261205	0.305271	0.330086	0.271732		14.75	0.231161	0.268015	0.273571	0.247422	0.268507	0.287166	0.329991	0.247422		14.75		0.288666	0.277276	0.349677	0.380954		0.386537	0.349677
15	0.184757	0.362338	0.30245	0.256818	0.250484	0.285031	0.303884	0.256818		15	0.215608	0.244348	0.259864	0.240598	0.274547	0.230586	0.314609	0.240598		15		0.305856	0.277621	0.322105	0.291495		0.310972	0.322105
15.25	0.171047	0.349515	0.286889	0.247222	0.23583	0.278571	0.300188	0.247222		15.25	0.211335	0.230334	0.246078	0.225797	0.267564	0.225629	0.290732	0.225797		15.25		0.33391	0.229437	0.293903	0.351615		0.245571	0.293903
15.5	0.164527	0.345187	0.277202	0.236069	0.221499	0.26532	0.299194	0.236069		15.5	0.197977	0.225752	0.231773	0.209399	0.255948	0.23553	0.259	0.209399		15.5		0.284601	0.226604	0.235236	0.361038		0.319569	0.235236
15.75	0.156174	0.324475	0.261144	0.230239	0.215644	0.268805	0.398178	0.230239		15.75	0.188756	0.214065	0.224348	0.20876	0.229532	0.221136	0.285442	0.20876		15.75		0.249481	0.28642	0.187012	0.329366		0.432477	0.187012
16	0.156723	0.30241	0.249977	0.226616	0.205919	0.248945	0.339859	0.226616		16	0.168519	0.200981	0.210187	0.207796	0.217748	0.193617	0.269411	0.207796		16		0.293951	0.235107	0.212715	0.284284		0.43638	0.212715
16.25	0.144771	0.301175	0.243926	0.227333	0.21211	0.227218	0.24644	0.227333		16.25	0.153475	0.181042	0.19777	0.204673	0.240485	0.193059	0.229723	0.204673		16.25		0.235244	0.254295	0.28721	0.264574		0.3823	0.28721
16.5	0.132801	0.294786	0.230015	0.213582	0.200415	0.220548	0.239163	0.213582		16.5	0.144841	0.177244	0.18768	0.194885	0.238372	0.188745	0.211433	0.194885		16.5		0.268617	0.189885	0.262516	0.208092		0.332551	0.262516
16.75	0.128696	0.28205	0.227732	0.20993	0.191545	0.211318	0.229559	0.20993		16.75	0.138059	0.170243	0.181906	0.175761	0.225493	0.176033	0.200633	0.175761		16.75		0.229581	0.141348	0.249248	0.222253		0.303856	0.249248
17	0.126381	0.26667	0.225997	0.198337	0.194722	0.200432	0.219525	0.198337		17	0.135714	0.174067	0.180545	0.171531	0.211107	0.162768	0.179672	0.171531		17		0.193535	0.209455	0.193082	0.31687		0.325758	0.193082
17.25	0.121475	0.260773	0.217798	0.199347	0.187313	0.194159	0.214825	0.199347		17.25	0.123891	0.155057	0.159789	0.162393	0.195637	0.164039	0.168287	0.162393		17.25		0.242152	0.155297	0.188238	0.419642		0.355198	0.188238
17.5	0.113174	0.246164	0.200682	0.193927	0.182681	0.192771	0.210334	0.193927		17.5	0.121416	0.140225	0.151285	0.147987	0.19279	0.148033	0.171592	0.147987		17.5		0.236208	0.235185	0.175476	0.281448		0.27796	0.175476
17.75	0.106329	0.239609	0.191554	0.19477	0.181531	0.181292	0.207835	0.19477		17.75	0.114903	0.141533	0.134962	0.141702	0.185498	0.143067	0.156006	0.141702		17.75		0.204409	0.206535	0.235527	0.279093		0.238936	0.235527
18	0.107895	0.238993	0.186918	0.189073	0.17772	0.173522	0.198757	0.189073		18	0.102896	0.133259	0.141558	0.139726	0.171427	0.144564	0.140998	0.139726		18		0.202644	0.105034	0.234418	0.241721		0.214698	0.234418
18.25	0.103558	0.232814	0.175543	0.178123	0.168094	0.172272	0.187851	0.178123		18.25	0.101351	0.121202	0.139289	0.141213	0.164543	0.13418	0.13368	0.141213		18.25		0.194557	0.128995	0.226777	0.220916		0.241511	0.226777
18.5	0.098361	0.224816	0.167959	0.180485	0.163016	0.169772	0.177605	0.180485		18.5	0.099539	0.116485	0.131077	0.12891	0.167154	0.129945	0.127267	0.12891		18.5		0.18032	0.161127	0.154453	0.228956		0.213436	0.154453
18.75	0.09415	0.223269	0.164434	0.171032	0.161753	0.164857	0.180302	0.171032		18.75	0.095883	0.114801	0.124737	0.116261	0.162698	0.123438	0.116477	0.116261		18.75		0.169001	0.176449	0.134032	0.230144		0.190906	0.134032
19	0.089848	0.207289	0.152698	0.167067	0.151974	0.159098	0.169283	0.167067		19	0.086842	0.102861	0.124439	0.108326	0.15098	0.111109	0.114491	0.108326		19		0.174425	0.117046	0.134042	0.284464		0.180339	0.134042
19.25	0.089881	0.197525	0.150747	0.15973	0.142124	0.157456	0.165236	0.15973		19.25	0.079218	0.103302	0.119711	0.10054	0.140322	0.101576	0.107411	0.10054		19.25		0.206823	0.121476	0.155435	0.311672		0.21527	0.155435
19.5	0.087228	0.197011	0.147679	0.149147	0.140315	0.148984	0.163298	0.149147		19.5	0.072082	0.09825	0.107991	0.09873	0.125344	0.096718	0.103239	0.09873		19.5		0.16517	0.167932	0.138949	0.256047		0.227746	0.138949
19.75	0.08289	0.197232	0.141322	0.141442	0.135435	0.143389	0.1578	0.141442		19.75	0.077512	0.096987	0.102651	0.088812	0.126191	0.093518	0.100023	0.088812		19.75		0.178018	0.128875	0.150133	0.2799		0.198036	0.150133
20	0.07862	0.188714	0.138668	0.138121	0.124229	0.140045	0.152078	0.138121		20	0.073565	0.084067	0.104121	0.082995	0.111832	0.098095	0.094621	0.082995		20		0.159301	0.170475	0.141311	0.176078		0.179757	0.141311
20.25	0.076042	0.186337	0.13407	0.131703	0.117834	0.134065	0.144029	0.131703		20.25	0.067427	0.076485	0.093716	0.081556	0.102013	0.095002	0.08709	0.081556		20.25		0.12464	0.169406	0.14525	0.133445		0.171642	0.14525
20.5	0.074144	0.176873	0.131068	0.122271	0.114819	0.129526	0.146526	0.122271		20.5	0.058565	0.075735	0.09132	0.076236	0.095751	0.082234	0.087187	0.076236		20.5		0.136978	0.0946599	0.115634	0.157269		0.160301	0.115634
20.75	0.074413	0.17276	0.128447	0.118169	0.108169	0.12579	0.139683	0.118169		20.75	0.058694	0.074893	0.088156	0.067814	0.090428	0.078401	0.083375	0.067814		20.75		0.139266	0.131866	0.117748	0.144934		0.160383	0.117748
21	0.069706	0.169297	0.122037	0.109033	0.100001	0.12153	0.135804	0.109033		21	0.054374	0.06959	0.086628	0.063604	0.082321	0.081248	0.076745	0.063604		21		0.127045	0.0980675	0.0997029	0.138203		0.179565	0.0997029
21.25	0.067309	0.164981	0.118433	0.100008	0.09113	0.115273	0.130993	0.100008		21.25	0.051226	0.06467	0.080131	0.059665	0.079133	0.078566	0.072499	0.059665		21.25		0.14222	0.10733	0.0956512	0.13365		0.198094	0.0956512
21.5	0.063009	0.156978	0.117328	0.090775	0.08457	0.110848	0.125778	0.090775		21.5	0.051435	0.06526	0.075865	0.051219	0.07129	0.072264	0.068996	0.051219		21.5		0.135514	0.103008	0.0977833	0.0797655		0.142146	0.0977833
21.75	0.059613	0.155513	0.117605	0.083292	0.079511	0.107311	0.122984	0.083292		21.75	0.045774	0.063378	0.071975	0.044647	0.063749	0.065523	0.063607	0.044647		21.75		0.159133	0.0986398	0.0911673	0.076951		0.121072	0.0911673
22	0.059295	0.149161	0.111794	0.075795	0.072465	0.108259	0.117893	0.075795		22	0.044989	0.058211	0.068504	0.041498	0.058956	0.060433	0.060599	0.041498		22		0.145573	0.0986187	0.0846597	0.0833052		0.116676	0.0846597
22.25	0.058327	0.146886	0.106206	0.06977	0.064979	0.103074	0.114566	0.06977		22.25	0.042862	0.054378	0.066572	0.039116	0.055646	0.061454	0.056658	0.039116		22.25		0.111674	0.0837292	0.0660912	0.068824		0.133159	0.0660912
22.5	0.055452	0.136795	0.105222	0.062552	0.057951	0.09871	0.111292	0.062552		22.5	0.039648	0.051951	0.060548	0.036134	0.046719	0.060226	0.05296	0.036134		22.5		0.0855389	0.126345	0.0350997	0.0492474		0.141259	0.0350997
22.75	0.052763	0.128571	0.102722	0.056622	0.05335	0.095618	0.105345	0.056622		22.75	0.03896	0.051171	0.055036	0.029736	0.041026	0.057178	0.049825	0.029736		22.75		0.0786628	0.08785	0.0285917	0.0736134		0.111178	0.0285917
23	0.05246	0.12632	0.094528	0.051497	0.046042	0.090129	0.100255	0.051497		23	0.035925	0.048382	0.0479	0.02569	0.03657	0.051563	0.046574	0.02569		23		0.0811442	0.0589749	0.0321837	0.0573355		0.101452	0.0321837
23.25	0.0499	0.119248	0.087892	0.044617	0.041862	0.088162	0.097295	0.044617		23.25	0.031723	0.047302	0.048382	0.022361	0.031224	0.049746	0.043231	0.022361		23.25		0.0808776	0.0614189	0.0296516	0.0482866		0.0915994	0.0296516
23.5	0.0493	0.115461	0.082759	0.040397	0.036879	0.085968	0.095256	0.040397		23.5	0.029865	0.043717	0.046823	0.018425	0.026563	0.045842	0.039628	0.018425		23.5		0.0834186	0.0614396	0.0342045	0.0352525		0.0944779	0.0342045
23.75	0.046584	0.112101	0.078578	0.034391	0.031655	0.080469	0.090388	0.034391		23.75	0.029558	0.041692	0.046905	0.01617	0.025233	0.044237	0.040436	0.01617		23.75		0.0905309	0.061218	0.0239676	0.0316901		0.0903038	0.0239676
24	0.044182	0.106435	0.074682	0.028534	0.02723	0.076631	0.083639	0.028534		24	0.025077	0.040114	0.048989	0.013668	0.020196	0.043356	0.038603	0.013668		24		0.0857599	0.0714516	0.0193789	0.0286787		0.0882554	0.0193789
24.25	0.042315	0.101728	0.071503	0.024919	0.023211	0.073364	0.079604	0.024919		24.25	0.025361	0.03581	0.04211	0.011317	0.016599	0.036978	0.034585	0.011317		24.25		0.073729	0.0526063	0.0155533	0.0311263		0.0990784	0.0155533
24.5	0.040871	0.101546	0.066807	0.021584	0.019794	0.070894	0.075216	0.021584		24.5	0.024572	0.031043	0.04151	0.009831	0.014776	0.039198	0.032082	0.009831		24.5		0.0621645	0.0483629	0.0147084	0.0217314		0.0823309	0.0147084
24.75	0.038891	0.09954	0.065349	0.017777	0.01784	0.068495	0.073396	0.017777		24.75	0.023767	0.031233	0.039696	0.008103	0.012257	0.033873	0.03104	0.008103		24.75		0.0691435	0.044379	0.0124342	0.0174714		0.0777103	0.0124342

## Sheet: Figure2 H
	Vehicle
Sniff	0.224893	0.313079	0.052483	0.0504	0.102	0.0688024	0.2057	0.146904
Rear up	0.065135	0.03168	0.030367	0.0146	0.071	0.051	0.0424	0.0535
walk	0.005915	0.008581	0.005333	0.0084	0.037	0.021	0.0114	0.0215
Groom	0.420589	0.280752	0.158354	0.5741	0.341	0.321	0.2737	0.3203
Drink	0.000216	0.00329	0.004444	0.0076	0.008	0.00114952	0.0003	0.00068491
Eat	0.0018	0.057392	0.197165	0.0004	0.03	0.0524361	0.0002	0.000547928
	CNO
Sniff	0.240731	0.709953	0.295187	0.234408	0.370353	0.101247	0.222508	0.212237
Rear up	0.153872	0.058174	0.072459	0.095269	0.086831	0.034971	0.059842	0.053573
walk	0.043686	0.010022	0.042743	0.016064	0.030389	0.010365	0.007786	0.012354
Groom	0.083242	0.010897	0.041882	0.218806	0.133583	0.35265	0.397325	0.295633
Drink	0.003639	0.001316	0.001205	0.004722	0.001861	0.001653	0.000111	0.000784
Eat	0.000833	0.000286	0.032191	0.000167	0.001222	0.01793	0.001	0.010104

## Sheet: Figure2 I
	Total distance(m)
mCherry+Vehicle	3906.41	3632.96	3634.03	3054.32	3140.31	3703.92	2896.48	2841.33
hM3dq+Vehicle	4308.79	2699.36	3373.08	3029.22	3199.5	2849.56	3088.26	3583.76
mCherry+CNO	3430.28	3407.97	3212.49	3789.32	3137.81	3451.55	3116.4	2903.33
hM3dq+CNO	5482.97	4109.21	4327.38	4971.61	4621.47	4002.36	4318.39	4082.77
	Center time(s)
mCherry+Vehicle	26.68	45.72	54.72	20.48	30.72	50.4	27.32	42.72
hM3dq+Vehicle	43.84	14.6	40.68	45.84	30.24	59.44	27.52	26
mCherry+CNO	25.44	31.2	30.08	23	40.48	43.24	55.44	21.84
hM3dq+CNO	49.88	69.68	67.8	35.44	43.84	45.21	45.4	78.64

## Sheet: Figure2 J
	Number of entries in the white box
mCherry+Vehicle	15	12	14	9	10	14	15
hM3dq+Vehicle	14	12	10	14	13	10	13
mCherry+CNO	14	11	12	14	15	13	16
hM3dq+CNO	23	16	21	12	20	20	13	21

## Sheet: Figure3 C
		1 Hz	5 Hz	10 Hz	20 Hz	30 Hz	40 Hz	50 Hz	100 Hz
Fidelity (%)	Neuron 1	1	1	1	1	0.95	0.625	0.3	0.25
	Neuron 2	1	1	1	1	1	1	1	0.36
	Neuron 3	1	1	1	1	1	0.95	0.8	0.45
	Neuron 4	1	1	1	1	1	1	1	0.4
	Neuron 5	1	1	1	1	1	1	1	0.955

## Sheet: Figure3 F
	mCherry
1Hz	50	61.25	59	54.6667	68
5Hz	72	60	42.8	44	51
10Hz	27.8	58.1429	62.3	42.5	77.3333
20Hz	76.8	48.4	46.8	33.8	54
30Hz	63.1667	30.75	47.6	45.375	78
	ChR2
1Hz	75.25	42.3333	55.6	73.5	56.25	38.8
5Hz	36.8571	6.16667	13.2	9.28571	6.22	6
10Hz	20.5	2.33333	1.8	4.21429	0.96	10.3333
20Hz	4.75	1.64	0.755556	2.45	0.95	1.08571
30Hz	6.35	1.63333	0.7	1.36	0.2	0.316667

[truncated: 15 more sheets: Figure3 G, Figure3 H, Figure3 I, Figure4 D, Figure4 E, Figure4 F, Figure4 J, Figure4 K, Figure4 L, Figure5 E, Figure5 F, Figure5 G, Figure5 H, Figure5 I, Figure5 J]
