# Supplementary material for: Parasubthalamic calretinin neurons modulate wakefulness associated with exploration in male mice
Source: Nat Commun. 2023 Apr 24;14:2346. doi: 10.1038/s41467-023-37797-y (PMC10126000; doi:10.1038/s41467-023-37797-y)
Supplement: Supplementary file 3 — Source Data [file 41467_2023_37797_MOESM3_ESM.zip › Source data/Dataset Supplementary Figure 1-13.xlsx]

## Sheet: Sp1 B
	CR/NeuN
1	0.918447
2	0.90989
3	0.889643
4	0.899863
5	0.880987

## Sheet: Sp2 D
	Vehicle		CNO
Vehicle 1	5.83333	CNO 1	46.8333
Vehicle 2	7.5	CNO 2	29.8333
Vehicle 3	9.83333	CNO 3	52.1667
Vehicle 4	12.8333	CNO 4	52.6667
Vehicle 5	10.3333	CNO 5	45.6667
Vehicle 6	11.3333	CNO 6	57.3333

## Sheet: Sp2 E
	cfos/CR+	cfos/CR-
CNO 1	45	1.83333
CNO 2	28.6667	1.16667
CNO 3	50.1667	2
CNO 4	50.6667	2
CNO 5	42.8333	2.83333
CNO 6	56	1.33333

## Sheet: Sp4 C
	Total distance
mCherry+Vehicle	1353.22	1449.92	1724.67	1245.1	1287.49	769.37	1542.06	949.275
hM3dq+Vehicle	1524.6	1203.07	1393.67	1778.72	1312.85	1314.99	842.119	822.345
mCherry+CNO	1173.38	1191.68	891.916	1407.45	750.277	1648.19	1613.8	1478.61
hM3dq+CNO	1151.11	2154.85	2141.73	1930.89	1267.08	1738.8	1520.65	1797.42
	Time spent in the open arm
mCherry+Vehicle	50.6	40.76	19.84	16.16	64.96	26.96	48.04	110.84
hM3dq+Vehicle	87.72	19.16	34.88	103.64	35.56	73.04	16.2	6.44
mCherry+CNO	28.56	81	16.28	45.32	18.92	65.72	60.84	48.64
hM3dq+CNO	119.96	87.16	59.84	17.08	34.12	66.24	4.24	44.6

## Sheet: Sp4 D
	Immobile time
mCherry+Vehicle	68.62	33.38	46.6	26.75	36.63	75.18	99.27	103.07
hM3dq+Vehicle	91.23	90.65	85.03	24.88	41.47	40.58	53.67	49.3
mCherry+CNO	88.24	37.49	24.25	61.68	73.36	76.43	80.43	99.58
hM3dq+CNO	84.09	53.69	105.9	77.66	36.95	28.94	54.86	61.37

## Sheet: Sp5 A
mCherry	Wake (min)									mCherry	NREM (min)									mCherry	REM (min)
	1	2	3	4	5	6					1	2	3	4	5	6					1	2	3	4	5	6
07:00:00	48.66	39.84	44.22	60	60	59.16				07:00:00	11.34	20.16	15.78	0	0	0.84				07:00:00	0	0	0	0	0	0
08:00:00	42.6	29.34	60	60	59.46	59.76				08:00:00	15.6	27.96	0	0	0.54	0.24				08:00:00	1.8	2.76	0	0	0	0
09:00:00	58.2	58.2	47.22	60	60	56.64				09:00:00	1.8	1.56	12.06	0	0	3.36				09:00:00	0	0.24	0.72	0	0	0
10:00:00	48.24	60	49.26	55.98	43.92	40.32				10:00:00	11.76	0	10.74	4.02	16.08	18.96				10:00:00	0	0	0	0	0	0.72
11:00:00	60	60	24.6	48.24	34.26	60				11:00:00	0	0	35.34	11.76	23.58	0				11:00:00	0	0	0.06	0	2.16	0
12:00:00	18.54	60	60	39.78	45.24	34.32				12:00:00	38.28	0	0	20.22	13.44	24.78				12:00:00	3.18	0	0	0	1.26	0.84
13:00:00	43.32	60	60	42.6	60	31.74				13:00:00	16.14	0	0	15.6	0	25.38				13:00:00	0.54	0	0	1.8	0	2.88
14:00:00	60	59.28	42.12	57.6	47.16	27.72				14:00:00	0	0.72	17.88	2.4	12.84	29.94				14:00:00	0	0	0	0	0	2.34
15:00:00	60	10.56	42.6	56.46	40.74	37.02				15:00:00	0	45.24	17.4	1.8	19.02	19.32				15:00:00	0	4.2	0	1.74	0.24	3.66
16:00:00	19.08	33.6	60	40.68	60	35.22				16:00:00	37.86	24.48	0	19.32	0	22.2				16:00:00	3.06	1.92	0	0	0	2.58
17:00:00	60	39.96	60	39.6	45.24	40.98				17:00:00	0	19.02	0	18.72	14.76	16.38				17:00:00	0	1.08	0	1.68	0	2.58
18:00:00	52.2	60	50.46	52.8	37.56	43.02				18:00:00	7.8	0	9.54	7.2	21	16.44				18:00:00	0	0	0	0	1.44	0.54
19:00:00	33.72	49.56	12.66	5.58	55.62	28.56				19:00:00	24.42	10.44	43.68	49.62	4.38	28.62				19:00:00	1.86	0	3.66	4.8	0	2.88
20:00:00	16.98	13.02	52.86	28.02	8.46	21.18				20:00:00	38.64	41.28	6.84	30.06	45.54	32.22				20:00:00	4.32	5.76	0.24	1.92	6	6.6
21:00:00	9.84	15.18	26.46	23.4	35.58	20.04				21:00:00	42.6	37.8	32.52	32.4	23.28	35.76				21:00:00	7.56	7.02	1.02	4.2	1.14	4.2
22:00:00	21.42	19.38	25.38	2.52	29.04	27				22:00:00	34.98	37.32	33.48	50.94	25.8	28.26				22:00:00	3.6	3.24	1.14	6.54	5.16	4.74
23:00:00	8.88	12.78	45	33.78	12.96	41.88				23:00:00	45.78	42.54	14.22	24.84	41.76	17.16				23:00:00	5.34	4.68	0.78	1.32	5.34	1.02
00:00:00	29.34	28.98	28.14	13.38	28.2	30				00:00:00	25.32	25.86	30.66	39.54	27	26.46				00:00:00	5.34	5.16	1.2	7.08	4.8	3.54
01:00:00	4.8	17.82	32.94	8.04	13.38	6.72				01:00:00	50.22	39.06	25.32	47.34	42	42.12				01:00:00	4.98	3.12	1.74	4.62	4.62	11.16
02:00:00	18.66	27.96	48.54	17.52	17.28	13.2				02:00:00	33.6	28.14	11.28	39.54	34.8	40.14				02:00:00	7.74	3.96	0.18	2.94	7.92	6.66
03:00:00	18.24	3.48	31.08	16.38	25.62	24.96				03:00:00	37.02	49.08	27.84	40.14	29.22	29.46				03:00:00	4.74	7.44	1.08	3.48	5.22	5.58
04:00:00	20.4	28.98	39.72	39.24	32.94	22.92				04:00:00	37.44	26.04	19.08	19.38	23.46	34.2				04:00:00	2.16	4.92	1.2	1.32	3.6	2.88
05:00:00	10.08	11.28	32.16	27.36	16.08	23.28				05:00:00	43.98	45.18	26.34	30.66	39.24	32.28				05:00:00	5.94	3.54	1.56	1.98	4.68	4.44
06:00:00	38.94	25.44	40.32	47.88	38.34	28.98				06:00:00	18.6	30.24	18.24	10.98	20.58	27.54				06:00:00	2.46	4.26	1.38	1.14	1.08	3.48
hM3Dq	Wake (min)									hM3Dq	NREM (min)									hM3Dq	REM (min)
	1	2	3	4	5	6	7	8			1	2	3	4	5	6	7	8			1	2	3	4	5	6	7	8
07:00:00	46.86	42.48	37.44	56.04	60	60	60	60		07:00:00	12.06	16.98	20.4	3.54	0	0	0	0		07:00:00	1.08	0.54	2.16	0.42	0	0	0	0
08:00:00	59.16	57.42	60	59.46	60	60	60	60		08:00:00	0.84	1.44	0	0.54	0	0	0	0		08:00:00	0	1.14	0	0	0	0	0	0
09:00:00	60	60	59.76	60	60	60	60	60		09:00:00	0	0	0.24	0	0	0	0	0		09:00:00	0	0	0	0	0	0	0	0
10:00:00	60	60	60	60	60	60	60	60		10:00:00	0	0	0	0	0	0	0	0		10:00:00	0	0	0	0	0	0	0	0
11:00:00	60	60	60	60	60	60	60	60		11:00:00	0	0	0	0	0	0	0	0		11:00:00	0	0	0	0	0	0	0	0
12:00:00	60	60	60	60	60	60	60	60		12:00:00	0	0	0	0	0	0	0	0		12:00:00	0	0	0	0	0	0	0	0
13:00:00	60	60	60	60	60	60	37.74	59.34		13:00:00	0	0	0	0	0	0	21.72	0.66		13:00:00	0	0	0	0	0	0	0.54	0
14:00:00	60	42.42	54.72	47.58	60	18	30.72	41.94		14:00:00	0	15.84	5.28	11.22	0	39.48	26.4	17.16		14:00:00	0	1.74	0	1.2	0	2.52	2.88	0.96
15:00:00	60	24.54	31.32	51.24	60	35.88	23.34	30.36		15:00:00	0	29.52	26.82	8.34	0	21.72	33.84	27.36		15:00:00	0	5.94	1.86	0.42	0	2.4	2.82	2.34
16:00:00	52.8	24	51	57.72	60	23.28	58.02	52.8		16:00:00	5.88	33.24	9	2.28	0	32.34	1.74	7.2		16:00:00	1.32	2.76	0	0	0	4.38	0.24	0
17:00:00	57.48	59.28	28.92	50.34	43.32	33.54	35.64	40.98		17:00:00	2.52	0.72	28.86	7.98	15.84	21.36	21.18	16.74		17:00:00	0	0	2.22	1.68	0.78	5.16	3.12	2.28
18:00:00	33.84	40.44	44.46	44.4	48.6	20.22	60	48.48		18:00:00	26.16	19.56	14.64	15.18	10.44	35.34	0	10.92		18:00:00	0	0	0.84	0.42	0.96	4.44	0	0.6
19:00:00	56.88	60	35.04	28.86	18.42	19.32	23.88	24.48		19:00:00	3.12	0	23.04	26.82	37.74	33.12	31.92	28.68		19:00:00	0	0	1.86	4.32	3.84	7.56	4.2	6.84
20:00:00	19.68	36.06	26.4	28.02	12.78	57.18	28.08	14.94		20:00:00	35.76	22.68	27	26.46	40.08	2.4	30.48	39.54		20:00:00	4.62	1.26	6.6	5.52	7.14	0.42	1.44	5.52
21:00:00	52.26	9.12	16.62	31.08	26.94	9	23.52	30		21:00:00	3.96	44.34	37.68	27.18	29.22	44.28	28.74	26.88		21:00:00	3.78	6.54	5.76	1.74	3.84	6.72	7.74	3.12
22:00:00	14.4	16.86	9.12	34.62	9.96	7.14	23.4	20.88		22:00:00	40.56	38.94	42.48	23.58	42.18	45	30.42	35.52		22:00:00	5.04	4.2	8.4	1.8	7.86	7.86	6.18	3.6
23:00:00	51	41.16	34.08	17.94	31.92	47.88	19.14	26.4		23:00:00	8.16	18	12.48	37.74	22.98	11.64	36.12	29.82		23:00:00	0.84	0.84	13.44	4.32	5.04	0.48	4.74	3.78
00:00:00	44.04	29.88	16.56	24.72	14.16	6.54	28.56	34.02		00:00:00	14.22	23.52	37.38	31.62	38.94	41.58	28.44	23.46		00:00:00	1.74	6.6	6.06	3.66	6.96	11.88	3	2.52
01:00:00	15.78	4.44	5.16	27	6.24	30.48	17.94	23.52		01:00:00	41.16	47.88	47.04	30.42	46.14	26.4	36.24	33.84		01:00:00	3.06	7.68	7.8	2.58	7.62	3.12	5.82	2.58
02:00:00	45.78	20.04	37.86	28.8	25.32	21.24	14.16	17.58		02:00:00	12.42	34.98	20.52	27.78	27.6	33	43.92	34.98		02:00:00	1.8	4.92	1.62	3.42	7.08	5.76	1.92	7.38
03:00:00	19.14	29.52	11.28	28.32	13.14	7.8	32.82	13.2		03:00:00	38.88	27.72	44.94	28.08	41.52	43.38	24.54	39		03:00:00	1.98	2.76	3.78	3.6	5.34	8.82	2.64	7.8
04:00:00	45.72	14.28	24.72	28.8	24.24	23.4	13.14	19.14		04:00:00	13.68	40.26	31.92	27.36	30.48	27.96	37.26	34.74		04:00:00	0.6	5.46	3.36	3.84	5.28	8.64	9.6	6.12
05:00:00	9	31.68	21	38.58	16.98	16.26	33.6	24.12		05:00:00	45.78	21.54	36.54	20.04	37.68	37.98	22.38	34.26		05:00:00	5.22	6.78	2.46	1.32	5.34	5.76	4.02	1.62
06:00:00	30.78	26.16	40.56	41.4	27.06	39.24	30.54	32.64		06:00:00	29.22	29.34	15.12	16.2	30.84	16.32	26.52	22.14		06:00:00	0	4.56	4.32	2.4	2.04	4.38	2.94	5.22

## Sheet: Sp5 B
	Wake(min)			NREM(min)			REM(min)
	mCherry	hM3Dq		mCherry	hM3Dq		mCherry	hM3Dq
1	184.98	240	1	51.84	0	1	3.18	0
2	238.2	240	2	1.56	0	2	0.24	0
3	181.08	239.76	3	58.14	0.24	3	0.78	0
4	204	240	4	36	0	4	0	0
5	183.42	240	5	53.1	0	5	3.42	0
6	191.28	240	6	47.1	0	6	1.56	0
7		240	7		0	7		0
8		240	8		0	8		0

## Sheet: Sp7 C
	mCherry
5Hz	68.4	79.1667	36.6	57.2	64.6
10Hz	55.2	52.4	60.8333	73.3333	41.375
20Hz	73.6364	49.6667	43.2	75.6	8.4
	ChR2
5Hz	46.4	63	60.8	57.6	54
10Hz	44.8	74.6	56	43.2	40
20Hz	81.6	64	65.1429	25	65

## Sheet: Sp7 D
	Wake							NREM							REM
Time	mCherry						Time	mCherry						Time	mCherry
08:00:00	8.93	0.27	1	0.87	8.4		08:00:00	1.07	8.47	6.33	6.87	1.6		08:00:00	0	1.27	2.67	2.27	0
08:10:00	0.8	0	0.27	2.8	9.53		08:10:00	7.67	10	9.73	7.2	0.47		08:10:00	1.53	0	0	0	0
08:20:00	1.2	0.73	3.13	5.27	3.53		08:20:00	8.07	7.6	4.87	4.73	6.47		08:20:00	0.73	1.67	2	0	0
08:30:00	0.93	0.27	8.73	8.6	10		08:30:00	7.67	9.73	1.27	1.4	0		08:30:00	1.4	0	0	0	0
08:40:00	0.33	0.47	6.73	7.6	10		08:40:00	6.6	9.53	3.27	2.4	0		08:40:00	3.07	0	0	0	0
08:50:00	2.13	0.8	0.8	3.33	8.53		08:50:00	7.53	8.8	8.07	6.67	1.47		08:50:00	0.33	0.4	1.13	0	0
09:00:00	3.13	8.47	0.6	7.6	3.07		09:00:00	6.87	1.53	9.4	2.4	6.93		09:00:00	0	0	0	0	0
09:10:00	5.4	4.53	1.33	3.93	3.8		09:10:00	2.93	2.73	8.07	6.07	6.2		09:10:00	1.67	2.73	0.6	0	0
09:20:00	6.67	7.8	1.6	5.07	0.8		09:20:00	3.33	0	7.33	4.93	9.2		09:20:00	0	2.2	1.07	0	0
09:30:00	6	1.33	1.07	3	2.4		09:30:00	4	8.67	7.8	7	7.4		09:30:00	0	0	1.13	0	0.2
09:40:00	4.47	0.53	0.53	0.27	1.2		09:40:00	5.53	9.47	9	7.87	7.33		09:40:00	0	0	0.47	1.87	1.47
09:50:00	1.8	1.2	1.07	0.2	0.67		09:50:00	7.47	8.8	7.87	9.73	9.33		09:50:00	0.73	0	1.07	0.07	0
10:00:00	1.07	0.53	3.6	1.6	1.47		10:00:00	8.47	9.47	5.2	7.13	8.53		10:00:00	0.47	0	1.2	1.27	0
10:10:00	1.33	0.8	8.53	1.4	10		10:10:00	5.73	8.07	1.47	8.6	0		10:10:00	2.93	1.13	0	0	0
10:20:00	5.33	0.53	2.73	0.6	10		10:20:00	4.07	8.53	7.27	8.73	0		10:20:00	0.6	0.93	0	0.67	0
10:30:00	5	0.6	0.4	0.8	10		10:30:00	5	8.13	8.67	7.73	0		10:30:00	0	1.27	0.93	1.47	0
10:40:00	7.07	0.53	0.33	5.07	9.33		10:40:00	2.93	8.4	8.53	4.93	0.67		10:40:00	0	1.07	1.13	0	0
10:50:00	9.13	7.13	1.07	0.47	7.6		10:50:00	0.87	2.87	7.6	8.27	2.4		10:50:00	0	0	1.33	1.27	0
Time	ChR2						Time	ChR2						Time	ChR2
08:00:00	3.47	3.4	0.2	0.4	0.93		08:00:00	6.53	6.6	8.67	7.6	7.4		08:00:00	0	0	1.13	2	1.67
08:10:00	0.87	0.87	0.33	1.27	10		08:10:00	8.33	9.13	6	7.93	0		08:10:00	0.8	0	3.67	0.8	0
08:20:00	1.4	1.33	0.2	10	10		08:20:00	8.6	6.8	9.67	0	0		08:20:00	0	1.87	0.13	0	0
08:30:00	5.13	8.8	0.4	10	9.33		08:30:00	3.8	1.2	8.2	0	0.67		08:30:00	1.07	0	1.4	0	0
08:40:00	6.6	5.6	8.27	6.6	0.6		08:40:00	3.4	4.4	0	3.4	9.4		08:40:00	0	0	1.73	0	0
08:50:00	1.2	4	10	0.2	1.8		08:50:00	8.8	6	0	9.07	8.2		08:50:00	0	0	0	0.73	0
09:00:00	2.87	5.93	10	8.87	0.93		09:00:00	6.73	3.6	0	1.13	7.67		09:00:00	0.4	0.47	0	0	1.4
09:10:00	0.33	4.87	0.87	9.73	0.13		09:10:00	9.07	4.53	9.13	0.27	8.27		09:10:00	0.6	0.6	0	0	1.6
09:20:00	1.4	4.2	0.07	9.6	0.27		09:20:00	8.6	4.73	9.2	0.4	7.07		09:20:00	0	1.07	0.73	0	2.67
09:30:00	6.8	1.6	0.4	9.6	0.47		09:30:00	3.2	7.93	9.6	0.4	8.53		09:30:00	0	0.47	0	0	1
09:40:00	8.8	0.73	2.73	9.13	0.2		09:40:00	1.2	8.2	7.27	0.87	9.07		09:40:00	0	1.07	0	0	0.73
09:50:00	0.93	0.4	1.53	8.87	0.33		09:50:00	9.07	6.6	6.8	1.13	8.27		09:50:00	0	3	1.67	0	1.4
10:00:00	0.8	0.6	0.8	7.07	0.2		10:00:00	6.13	8.73	8.13	2.93	7.93		10:00:00	3.07	0.67	1.07	0	1.87
10:10:00	0.67	7.13	0.67	9	4.67		10:10:00	9.33	2.87	6.2	1	2.53		10:10:00	0	0	3.13	0	2.8
10:20:00	1.07	10	0.2	4.2	10		10:20:00	8.93	0	8.27	5.8	0		10:20:00	0	0	1.53	0	0
10:30:00	0.93	3.67	5.33	0.27	10		10:30:00	9.07	6.33	1.93	7.8	0		10:30:00	0	0	2.73	1.93	0
10:40:00	3.07	2.73	9.53	0.8	10		10:40:00	6.4	6.2	0.47	9.2	0		10:40:00	0.53	1.07	0	0	0
10:50:00	6.73	0.27	9.53	3.6	10		10:50:00	3.27	7.67	0.47	6.4	0		10:50:00	0	2.07	0	0	0

## Sheet: Sp7 E
	mCherry
Wake	27.47	23.86	6.2	20.07	11.94
REM	2.4	4.93	4.34	1.94	1.67
NREM	30.13	31.2	49.47	38	46.39
	ChR2
Wake	21.13	17.73	15.6	55.8	2.33
REM	1	6.68	2.4	0	8.8
NREM	37.87	35.59	42	4.2	48.88

[truncated: 11 more sheets: Sp8 E, Sp8 I, Sp9 B, Sp9 F, Sp10 C, Sp10 D, Sp10 E, Sp11 F, Sp11 G, Sp12 C, Sp12 D]
